# Supplementary material for: Production of a β-Glucosidase-Rich Cocktail from Talaromyces amestolkiae Using Raw Glycerol: Its Role for Lignocellulose Waste Valorization
Source: J Fungi (Basel). 2021 May 6;7(5):363. doi: 10.3390/jof7050363 (PMC8148544; doi:10.3390/jof7050363)
Supplement: Supplementary file 1 [file jof-07-00363-s001.zip]

Archive with 1 entries (1 files):
- jof-1202736-supplementary.pdf
